# Supplementary material for: A genotypic trade‐off between constitutive resistance to viral infection and host growth rate
Source: Evolution. 2018 Oct 21;72(12):2749–57. doi: 10.1111/evo.13623 (PMC6492093; doi:10.1111/evo.13623)
Supplement: Supplementary file 1 — Supplementary Information [file EVO-72-2749-s001.csv]

Line	Dose	Infected
1	0	0
1	0	0
1	0	0
1	0	0
1	0	0
1	0	0
1	0	0
1	0	0
1	0	0
1	0	0
1	0	0
1	0	0
1	0	0
1	0	0
1	0	0
2	0	0
2	0	0
2	0	0
2	0	0
2	0	0
2	0	0
2	0	0
2	0	0
2	0	0
2	0	0
2	0	0
2	0	0
2	0	0
2	0	0
2	0	0
2	0	0
2	0	0
2	0	0
2	0	0
2	0	0
2	0	0
3	0	0
3	0	0
3	0	0
3	0	0
3	0	0
3	0	0
3	0	0
3	0	0
3	0	0
3	0	0
3	0	0
3	0	0
3	0	0
3	0	0
3	0	0
3	0	0
3	0	0
3	0	0
3	0	0
3	0	0
3	0	0
3	0	0
3	0	0
4	0	0
4	0	0
4	0	0
4	0	0
4	0	0
4	0	0
4	0	0
4	0	0
4	0	0
4	0	0
4	0	0
4	0	0
4	0	0
4	0	0
4	0	0
4	0	0
5	0	0
5	0	0
5	0	0
5	0	0
5	0	0
5	0	0
5	0	0
5	0	0
5	0	0
5	0	0
5	0	0
5	0	0
5	0	0
5	0	0
5	0	0
5	0	0
5	0	0
1	10000	1
1	10000	1
1	10000	1
1	10000	1
1	10000	1
1	10000	1
1	10000	1
1	10000	1
1	10000	1
1	10000	0
1	10000	0
1	10000	0
1	10000	0
1	10000	0
1	10000	0
1	1000	1
1	1000	1
1	1000	1
1	1000	1
1	1000	1
1	1000	1
1	1000	0
1	1000	0
1	1000	0
1	1000	0
1	1000	0
1	1000	0
1	1000	0
1	1000	0
1	1000	0
1	1000	0
1	1000	0
1	1000	0
1	100	0
1	100	0
1	100	0
1	100	0
1	100	0
1	100	0
1	100	0
1	100	0
1	100	0
1	100	0
1	100	0
1	100	0
1	100	0
1	100	0
1	100	0
1	10	0
1	10	0
1	10	0
1	10	0
1	10	0
1	10	0
1	10	0
1	10	0
1	10	0
1	10	0
1	10	0
1	10	0
1	10	0
1	10	0
1	10	0
1	10	0
1	10	0
1	1	0
1	1	0
1	1	0
1	1	0
1	1	0
1	1	0
1	1	0
1	1	0
1	1	0
1	1	0
1	1	0
1	1	0
1	1	0
1	1	0
1	1	0
1	1	0
1	1	0
1	1	0
1	1	0
1	1	0
1	1	0
1	1	0
1	1	0
2	10000	1
2	10000	1
2	10000	1
2	10000	1
2	10000	1
2	10000	1
2	10000	1
2	10000	1
2	10000	1
2	10000	1
2	10000	1
2	10000	1
2	10000	1
2	10000	1
2	10000	1
2	10000	1
2	10000	1
2	10000	1
2	10000	1
2	10000	0
2	10000	0
2	1000	1
2	1000	1
2	1000	1
2	1000	1
2	1000	0
2	1000	0
2	1000	0
2	1000	0
2	1000	0
2	1000	0
2	1000	0
2	1000	0
2	1000	0
2	1000	0
2	1000	0
2	1000	0
2	1000	0
2	1000	0
2	1000	0
2	100	1
2	100	1
2	100	1
2	100	0
2	100	0
2	100	0
2	100	0
2	100	0
2	100	0
2	100	0
2	100	0
2	100	0
2	100	0
2	100	0
2	100	0
2	100	0
2	100	0
2	100	0
2	100	0
2	100	0
2	10	0
2	10	0
2	10	0
2	10	0
2	10	0
2	10	0
2	10	0
2	10	0
2	10	0
2	10	0
2	10	0
2	10	0
2	10	0
2	10	0
2	10	0
2	10	0
2	10	0
2	10	0
2	10	0
2	10	0
2	10	0
2	10	0
2	1	0
2	1	0
2	1	0
2	1	0
2	1	0
2	1	0
2	1	0
2	1	0
2	1	0
2	1	0
2	1	0
2	1	0
2	1	0
2	1	0
2	1	0
2	1	0
2	1	0
2	1	0
2	1	0
2	1	0
2	1	0
2	1	0
2	1	0
2	1	0
3	10000	1
3	10000	1
3	10000	1
3	10000	1
3	10000	1
3	10000	1
3	10000	1
3	10000	1
3	10000	1
3	10000	1
3	10000	1
3	10000	1
3	10000	1
3	10000	1
3	10000	1
3	10000	1
3	10000	0
3	10000	0
3	10000	0
3	1000	1
3	1000	1
3	1000	1
3	1000	1
3	1000	1
3	1000	1
3	1000	1
3	1000	1
3	1000	1
3	1000	0
3	1000	0
3	1000	0
3	1000	0
3	1000	0
3	1000	0
3	1000	0
3	1000	0
3	1000	0
3	1000	0
3	100	1
3	100	1
3	100	1
3	100	1
3	100	1
3	100	0
3	100	0
3	100	0
3	100	0
3	100	0
3	100	0
3	100	0
3	100	0
3	100	0
3	100	0
3	100	0
3	100	0
3	100	0
3	100	0
3	10	1
3	10	1
3	10	0
3	10	0
3	10	0
3	10	0
3	10	0
3	10	0
3	10	0
3	10	0
3	10	0
3	10	0
3	10	0
3	10	0
3	10	0
3	10	0
3	10	0
3	10	0
3	10	0
3	10	0
3	10	0
3	10	0
3	1	0
3	1	0
3	1	0
3	1	0
3	1	0
3	1	0
3	1	0
3	1	0
3	1	0
3	1	0
3	1	0
3	1	0
3	1	0
3	1	0
3	1	0
3	1	0
3	1	0
3	1	0
3	1	0
4	10000	1
4	10000	1
4	10000	1
4	10000	1
4	10000	1
4	10000	1
4	10000	1
4	10000	1
4	10000	1
4	10000	1
4	10000	1
4	10000	1
4	10000	0
4	10000	0
4	10000	0
4	10000	0
4	10000	0
4	10000	0
4	1000	1
4	1000	1
4	1000	1
4	1000	1
4	1000	1
4	1000	1
4	1000	1
4	1000	1
4	1000	1
4	1000	0
4	1000	0
4	1000	0
4	1000	0
4	1000	0
4	1000	0
4	1000	0
4	1000	0
4	1000	0
4	1000	0
4	100	1
4	100	1
4	100	0
4	100	0
4	100	0
4	100	0
4	100	0
4	100	0
4	100	0
4	100	0
4	100	0
4	100	0
4	100	0
4	100	0
4	100	0
4	100	0
4	10	1
4	10	0
4	10	0
4	10	0
4	10	0
4	10	0
4	10	0
4	10	0
4	10	0
4	10	0
4	10	0
4	10	0
4	10	0
4	10	0
4	10	0
4	10	0
4	1	0
4	1	0
4	1	0
4	1	0
4	1	0
4	1	0
4	1	0
4	1	0
5	10000	1
5	10000	1
5	10000	1
5	10000	1
5	10000	1
5	10000	1
5	10000	1
5	10000	1
5	10000	1
5	10000	1
5	10000	1
5	10000	1
5	10000	0
5	10000	0
5	10000	0
5	10000	0
5	10000	0
5	10000	0
5	10000	0
5	1000	1
5	1000	1
5	1000	1
5	1000	0
5	1000	0
5	1000	0
5	1000	0
5	1000	0
5	1000	0
5	1000	0
5	1000	0
5	1000	0
5	1000	0
5	1000	0
5	1000	0
5	1000	0
5	1000	0
5	1000	0
5	100	1
5	100	0
5	100	0
5	100	0
5	100	0
5	100	0
5	100	0
5	100	0
5	100	0
5	100	0
5	100	0
5	100	0
5	100	0
5	100	0
5	100	0
5	100	0
5	100	0
5	10	0
5	10	0
5	10	0
5	10	0
5	10	0
5	10	0
5	10	0
5	10	0
5	10	0
5	10	0
5	10	0
5	10	0
5	10	0
5	10	0
5	10	0
5	10	0
5	10	0
5	10	0
5	10	0
5	10	0
5	10	0
5	10	0
5	1	0
5	1	0
5	1	0
5	1	0
5	1	0
5	1	0
5	1	0
5	1	0
5	1	0
5	1	0
5	1	0
