# Supplementary material for: A genotypic trade‐off between constitutive resistance to viral infection and host growth rate
Source: Evolution. 2018 Oct 21;72(12):2749–57. doi: 10.1111/evo.13623 (PMC6492093; doi:10.1111/evo.13623)
Supplement: Supplementary file 2 — Supplementary Information [file EVO-72-2749-s002.csv]

Line	Pupation	Weight
1	13	17.7
1	15	9.3
1	16	11.4
1	16	10.9
1	16	18.5
1	17	12.2
1	17	15.4
1	17	17.4
1	17	8.2
1	18	8.9
1	18	10.5
1	19	12.1
1	20	10.4
1	24	10.2
1	25	8.1
1	28	8.7
2	9	9.5
2	11	NA
2	11	16.1
2	13	13.8
2	13	16.5
2	13	13.2
2	14	11.9
2	14	9.2
2	15	10.5
2	15	14.7
2	15	16.4
2	15	11.2
2	16	13.7
2	16	18
2	16	15.2
2	16	10.5
2	17	15.2
2	18	15.4
2	18	16.9
2	18	6.7
2	18	10.2
2	19	11.9
2	19	8.9
2	20	7.4
2	20	12.5
2	22	7.6
3	12	11.2
3	13	12.4
3	13	11.5
3	13	13.8
3	13	NA
3	14	14.1
3	15	15.6
3	15	9.1
3	16	8.3
3	18	8.5
3	20	12.4
4	12	NA
4	12	13.8
4	13	12.4
4	14	13
4	15	15
4	15	14.3
4	15	13.8
4	15	6.9
4	15	9.9
4	16	NA
4	16	8.1
4	16	13.6
4	17	11.8
4	17	10.4
4	18	7.2
4	18	12.6
4	20	13.5
4	20	7.3
4	22	13.8
5	14	9.5
5	15	10.6
5	17	11.9
5	17	11.5
5	17	13.9
5	17	14.7
5	17	13.7
5	18	6.4
5	18	12.3
5	19	6.2
5	19	NA
5	19	9.2
5	20	9.6
5	21	8.4
5	21	7.4
5	21	9.9
5	24	4.9
5	28	NA
