# Supplementary material for: A genotypic trade‐off between constitutive resistance to viral infection and host growth rate
Source: Evolution. 2018 Oct 21;72(12):2749–57. doi: 10.1111/evo.13623 (PMC6492093; doi:10.1111/evo.13623)
Supplement: Supplementary file 3 — Supplementary Information [file EVO-72-2749-s003.R]

library('boot')
library('plyr')

#Read in Data

LHD <- read.csv(file = "~/Supplement 2 Growth Rate Data.csv",
                header=T)
ID <- read.csv(file = "~/Supplement 1 Infection Assay Data.csv", 
               header=T)

#Exclude pupae which were damaged during extraction & have no measured mass
LHD <- na.exclude(LHD)

#Transform infection data doses into logit space

ID$Dose <- log10(ID$Dose + 1)

#Examine life history data for variation between lines (Growth Rate, Mass, Development Time)

par(mfrow=c(1,1), mar = c(6.5,6,5,2))

boxplot((LHD$Weight/LHD$Pupation) ~ factor(LHD$Line, ordered = FALSE), 
        ylab = expression(paste('Growth Rate (mg day '^-1,')', sep='')),
        xlab = 'Line', cex.lab = 1.45, cex.axis = 1.5)
summary(aov((LHD$Weight/LHD$Pupation) ~ factor(LHD$Line, ordered = FALSE)))

boxplot(LHD$Weight ~ factor(LHD$Line, ordered = FALSE), 
        ylab = expression(paste('Mean Mass (mg)', sep='')),
        xlab = 'Line', cex.lab = 1.45, cex.axis = 1.5)
summary(aov(LHD$Weight ~ factor(LHD$Line, ordered = FALSE)))

boxplot(LHD$Pupation ~ factor(LHD$Line, ordered = FALSE),
        ylab = expression(paste('Development Time (days)', sep='')),
        xlab = 'Line', cex.lab = 1.45, cex.axis = 1.5)
summary(aov(LHD$Pupation ~ factor(LHD$Line, ordered = FALSE)))


# Significant difference amongst lines' development times, but no strong evidence for significant difference amongst lines'
# masses at pupation. Agrees with previous experiments in this system. Growth rate overall also significantly differs
# as a consequence of faster/slower development time.

# In line with previous work, and given that is it is'driving factor' behind the growth rate difference, focus on development time

# Find mean,  standard deviations and sample sized for development time
# (Needed later for CI calculations)

MeanEclose <- aggregate(x = LHD$Pupation, by = list(LHD$Line), FUN = mean)
colnames(MeanEclose) <- c('Line', 'MeanEclose')

SDEclose <- aggregate(x = LHD$Pupation, by = list(LHD$Line), FUN = sd)
colnames(SDEclose) <- c('Line', 'SDEclose')

NEclose <- count(LHD$Line)
colnames(NEclose) <- c('Line', 'NEclose')


### Analysis of infection data

# Let's see if lines differ in their susceptibility to infections and in their dose response (heterogeneity of dose response)

DoseModFull <- glm(formula = Infected ~ factor(Line, ordered = FALSE) + Dose + Dose:factor(Line, ordered = FALSE) - 1 , family = binomial, data = ID)

DoseModNoInt <- glm(formula = Infected ~ factor(Line, ordered = FALSE) + Dose - 1, family = binomial, data = ID)

anova(DoseModFull, DoseModNoInt, test = 'Chisq')

DoseModNoLine <- glm(formula = Infected ~ Dose, family = binomial, data = ID)

anova(DoseModNoInt, DoseModNoLine , test = 'Chisq')

# Lines don't differ in their dose gradient responses - just their intercepts (resistance). 

summary(DoseModNoInt)

# Higher dose = higher likelihood of infection

# Lets pull out the susceptibility of each line, remaining in logit space, and the associated confidence intervals

LineSusc <- as.data.frame(matrix(NA, ncol = 4, nrow = 5))
colnames(LineSusc) <- c('Line', 'Susc', 'CI95L', 'CI95U')

for(Line in 1:5){
  
  LineSusc$Line[Line] <- Line
  LineSusc$Susc[Line] <- as.numeric(coef(DoseModNoInt)[Line])
  LineSusc$CI95L[Line] <- confint(DoseModNoInt)[Line]
  LineSusc$CI95U[Line] <- confint(DoseModNoInt)[Line + 6]
  
}

### Infection Plots with model derived curves

par(mfrow=c(2,3), mar = c(6.5,6,5,2))

cols <- c('red2', 'blue2', 'green3', 'purple', 'orange2')

for(Line in 1:5){
  
  Seb <- ID[which(ID$Line==Line),]
  
  plot(x=0:4, y = (0:4)*0.25, type='n', xlab = expression(Log[10] (Dose + 1)), ylab = 'Proportion Infected', main = paste('Line ', Line, sep=''), 
       cex.main = 1.75, cex.lab = 1.635, cex.axis = 1.635)
  
  PlotData <- matrix(NA, ncol = 2, nrow = 6)
  
  PlotData[,1] <- sort(unique(Seb$Dose))
  
  for(Dose in 1:length(unique(Seb$Dose))){
    
    PlotData[which(PlotData[,1] == (unique(Seb$Dose)[Dose])),2] <- sum(Seb$Infected[which(Seb$Dose == (unique(Seb$Dose)[Dose]))]) / NROW(Seb$Infected[which(Seb$Dose == (unique(Seb$Dose)[Dose]))])
    
    
  }
  
  GV0 <- seq(0,10000, length.out = 5000)
  
  GV1 <- log10(GV0 + 1)
  
  # Check that 'longhand' back calculation of model yields same result as 'predict' shortcut
  GV2 <- (exp( (GV1*(coef(DoseModNoInt)[[6]])) + (coef(DoseModNoInt)[[Line]]) ))  / (1 + (exp( (GV1*(coef(DoseModNoInt)[[6]])) + (coef(DoseModNoInt)[[Line]]) )))
  #GV2 <- predict(DoseModNoInt, newdata = data.frame(Dose = GV1, Line = rep(Line, times = NROW(GV0))), type = 'response')
  
  points(x = PlotData[,1], y = PlotData[,2], type = 'p', col = cols[Line], pch = 19, cex=2)
  
  points(x = GV1, y = GV2, type = 'l', lwd = 2 ,col = cols[Line], pch = 20, cex=1.75)
  
}

plot(x=0:4, y = (0:4)*0.25, type='n', xlab = expression(Log[10] (Dose + 1)), ylab = 'Proportion Infected', main = 'Combined',
     cex.main = 1.75, cex.lab = 1.635, cex.axis = 1.635)


for(Line in 1:5){
  
  Seb <- ID[which(ID$Line==Line),]
  
  PlotData <- matrix(NA, ncol = 2, nrow = 6)
  
  PlotData[,1] <- sort(unique(Seb$Dose))
  
  for(Dose in 1:length(unique(Seb$Dose))){
    
    PlotData[which(PlotData[,1] == (unique(Seb$Dose)[Dose])),2] <- sum(Seb$Infected[which(Seb$Dose == (unique(Seb$Dose)[Dose]))]) / NROW(Seb$Infected[which(Seb$Dose == (unique(Seb$Dose)[Dose]))])
    
  }
  
  GV0 <- seq(0,10000, length.out = 5000)
  
  GV1 <- log10(GV0 + 1)
  
  # Check that 'longhand' back calculation of model yields same result as 'predict' shortcut
  #GV2 <- (exp( (GV1*(coef(DoseModNoInt)[[6]])) + (coef(DoseModNoInt)[[Line]]) ))  / (1 + (exp( (GV1*(coef(DoseModNoInt)[[6]])) + (coef(DoseModNoInt)[[Line]]) )))
  GV2 <- predict(DoseModNoInt, newdata = data.frame(Dose = GV1, Line = rep(Line, times = NROW(GV0))), type = 'response')
  
  points(x = GV1, y = GV2, type = 'l', lwd = 2 ,col = cols[Line], pch = 20, cex=1.75)
  
}

par(mfrow = c(1,1))

# Graphical confirmation of model's result that lines differ in resistance / susceptibility.

# Plot development time and suscpetibility across the five lines

LinMod <- lm(LineSusc$Susc ~ MeanEclose$MeanEclose)

PV1 <- seq(from = min(MeanEclose$MeanEclose)*0.9, to = max(MeanEclose$MeanEclose) *1.1, length.out = 100 )
PV2 <- seq(from = min(LineSusc$CI95L), to = max(LineSusc$CI95U), length.out = 100 )

plot(PV2 ~ PV1, ylab = 'Susceptibility\n', xlab = '\nDevelopment Time', 
     type = 'n', cex = 2, cex.lab = 1.5, cex.axis = 1.5)

points(LineSusc$Susc ~ MeanEclose$MeanEclose,
       pch = 20, col = 'black', cex = 2)

V1 <- seq(from = par('usr')[1]*1.05, to = par('usr')[2]*0.95, length.out = 100)
V2 <- coef(LinMod)[[1]] + (V1*coef(LinMod)[[2]])

points(V2 ~ V1, type = 'l', lty = 2, lwd = 2)

# Test for correlation between susceptibility and development time

cor.test(LineSusc$Susc, MeanEclose$MeanEclose, method = "pearson")

# Plot confidence intervals from models (susceptibility) and longhand calculated for development time

for(Line in 1:5){
  
  CI95 <- (SDEclose$SDEclose[which(SDEclose$Line == Line)] / sqrt(NEclose$NEclose[which(NEclose$Line == Line)]))*1.96
  
  arrows(x0 = MeanEclose$MeanEclose[which(MeanEclose$Line == Line)] - CI95, 
         x1 = MeanEclose$MeanEclose[which(MeanEclose$Line == Line)] + CI95, 
         y0 = LineSusc$Susc[which(LineSusc$Line == Line)], 
         y1 = LineSusc$Susc[which(LineSusc$Line == Line)],
         code = 3,
         lwd = 1.2, 
         angle = 90,
         length = 0.125)
  
  arrows(x0 = MeanEclose$MeanEclose[which(MeanEclose$Line == Line)], 
         x1 = MeanEclose$MeanEclose[which(MeanEclose$Line == Line)], 
         y0 = LineSusc$CI95L[which(LineSusc$Line == Line)], 
         y1 = LineSusc$CI95U[which(LineSusc$Line == Line)],
         code = 3,
         lwd = 1.2, 
         angle = 90,
         length = 0.125)
  
  
}
